# Supplementary material for: Is Chinese Spring Festival a key point for glycemic control of patients with type 2 diabetes mellitus in China?
Source: Front Public Health. 2022 Dec 22;10:975544. doi: 10.3389/fpubh.2022.975544 (PMC9813744; doi:10.3389/fpubh.2022.975544)
Supplement: Supplementary file 1 [file Data_Sheet_1.ZIP]

Archive with 13 entries (12 files):
- Supplementary Material/
- Supplementary Material/Figure 3.pdf
- __MACOSX/Supplementary Material/._Figure 3.pdf
- Supplementary Material/Figure 2.pdf
- __MACOSX/Supplementary Material/._Figure 2.pdf
- Supplementary Material/Figure 4.pdf
- __MACOSX/Supplementary Material/._Figure 4.pdf
- Supplementary Material/Supplementary Figure 1.docx
- __MACOSX/Supplementary Material/._Supplementary Figure 1.docx
- Supplementary Material/Supplementary Figure 1.pdf
- __MACOSX/Supplementary Material/._Supplementary Figure 1.pdf
- Supplementary Material/Figure 1.docx
- __MACOSX/Supplementary Material/._Figure 1.docx
